# Supplementary material for: Special Aspects of Nitrocellulose Molar Mass Determination by Dynamic Light Scattering
Source: Polymers (Basel). 2023 Jan 4;15(2):263. doi: 10.3390/polym15020263 (PMC9862043; doi:10.3390/polym15020263)
Supplement: Supplementary file 1 [file polymers-15-00263-s001.zip]

Archive with 1 entries (1 files):
- polymers-2077060-supplementary.pdf
